# Supplementary material for: Prevalence and characterization of ESBL-producing diarrheagenic Escherichia coli from the poultry industry in Shanghai, China
Source: Front Microbiol. 2025 Jun 30;16:1573614. doi: 10.3389/fmicb.2025.1573614 (PMC12256501; doi:10.3389/fmicb.2025.1573614)
Supplement: Supplementary file 1 [file Table_1.xls]

	2021033	2021031	2021032	2021029	2021030	2021037	2021039	2021050	2021045	2021053	2021066	2021076	2021069	2021056	2021057	2021084	2021091	2021024.fa
2021033	0	15874	24936	16309	15968	26555	26514	42670	42831	38341	17305	41363	9811	38891	38078	938	39372	49427
2021031	15874	0	22399	719	188	26128	26137	44375	43754	41304	15957	43500	14272	41620	40368	16358	42146	51882
2021032	24936	22399	0	22284	22260	21671	21679	37223	38366	35401	21725	38037	22882	36222	35811	25058	36778	43332
2021029	16309	719	22284	0	845	26183	26193	44020	43225	41170	16188	42901	14526	41354	40237	16551	42130	51246
2021030	15968	188	22260	845	0	26270	26247	44277	43625	41237	15843	43373	14154	41514	40262	16438	42064	51800
2021037	26555	26128	21671	26183	26270	0	161	38922	39238	35162	23762	38504	26788	34577	34296	27103	34821	45209
2021039	26514	26137	21679	26193	26247	161	0	38906	39232	35198	23798	38501	26781	34594	34296	27085	34814	45261
2021050	42670	44375	37223	44020	44277	38922	38906	0	16303	32860	41376	19886	41861	34209	34007	42159	33628	21422
2021045	42831	43754	38366	43225	43625	39238	39232	16303	0	33577	41268	19467	42056	33865	33745	42506	34284	21320
2021053	38341	41304	35401	41170	41237	35162	35198	32860	33577	0	38140	34778	39024	12017	20480	37947	11317	38873
2021066	17305	15957	21725	16188	15843	23762	23798	41376	41268	38140	0	40937	15980	38191	36387	17593	38696	47475
2021076	41363	43500	38037	42901	43373	38504	38501	19886	19467	34778	40937	0	39906	34992	34761	40992	34787	21678
2021069	9811	14272	22882	14526	14154	26788	26781	41861	42056	39024	15980	39906	0	39558	39202	9904	40211	49162
2021056	38891	41620	36222	41354	41514	34577	34594	34209	33865	12017	38191	34992	39558	0	21135	38892	2134	40273
2021057	38078	40368	35811	40237	40262	34296	34296	34007	33745	20480	36387	34761	39202	21135	0	38225	20932	38518
2021084	938	16358	25058	16551	16438	27103	27085	42159	42506	37947	17593	40992	9904	38892	38225	0	39114	49051
2021091	39372	42146	36778	42130	42064	34821	34814	33628	34284	11317	38696	34787	40211	2134	20932	39114	0	40179
2021024.fa	49427	51882	43332	51246	51800	45209	45261	21422	21320	38873	47475	21678	49162	40273	38518	49051	40179	0
